# Supplementary material for: COVID-19 research risks ignoring important host genes due to pre-established research patterns
Source: eLife. 2020 Nov 24;9:e61981. doi: 10.7554/eLife.61981 (PMC7685703; doi:10.7554/eLife.61981)
Supplement: Source code 1. [file elife-61981-code1.zip]

Archive with 51 entries (42 files):
- host_genes/
- host_genes/curation/
- host_genes/.DS_Store
- __MACOSX/host_genes/._.DS_Store
- host_genes/environment.yml
- __MACOSX/host_genes/._environment.yml
- host_genes/quick/
- host_genes/src/
- host_genes/curation/201016_fetch_medline_pubtator.ipynb
- host_genes/curation/.ipynb_checkpoints/
- host_genes/curation/201016_medline.ipynb
- host_genes/quick/.DS_Store
- host_genes/quick/time_series.ipynb
- host_genes/quick/time_series_by_month.ipynb
- host_genes/quick/.ipynb_checkpoints/
- host_genes/quick/figure1_biases.ipynb
- host_genes/quick/figure2_omes.ipynb
- host_genes/quick/figure_drugs.ipynb
- host_genes/src/gene_stats.py
- host_genes/src/meta_utils.py
- host_genes/src/tracker/
- host_genes/src/__pycache__/
- host_genes/src/export.py
- host_genes/src/dashboard.py
- host_genes/src/.ipynb_checkpoints/
- host_genes/curation/.ipynb_checkpoints/201016_medline-checkpoint.ipynb
- host_genes/curation/.ipynb_checkpoints/201016_fetch_medline_pubtator-checkpoint.ipynb
- host_genes/quick/.ipynb_checkpoints/figure1_biases_inspect_numbers-checkpoint.ipynb
- host_genes/quick/.ipynb_checkpoints/figure1_biases-checkpoint.ipynb
- host_genes/quick/.ipynb_checkpoints/figure_drugs-checkpoint.ipynb
- host_genes/quick/.ipynb_checkpoints/figure_pilot-checkpoint.ipynb
- host_genes/quick/.ipynb_checkpoints/specifi_go-checkpoint.ipynb
- host_genes/quick/.ipynb_checkpoints/dashboard-checkpoint.ipynb
- host_genes/quick/.ipynb_checkpoints/figure_pilot2-checkpoint.ipynb
- host_genes/quick/.ipynb_checkpoints/gordon-checkpoint.ipynb
- host_genes/quick/.ipynb_checkpoints/figure2_omes-checkpoint.ipynb
- host_genes/quick/.ipynb_checkpoints/transcriptomics-checkpoint.ipynb
- host_genes/quick/.ipynb_checkpoints/time_series_by_month-checkpoint.ipynb
- host_genes/quick/.ipynb_checkpoints/time_series-checkpoint.ipynb
- host_genes/quick/.ipynb_checkpoints/inspect_corona_associated_biogrid-checkpoint.ipynb
- host_genes/quick/.ipynb_checkpoints/Untitled-checkpoint.ipynb
- host_genes/quick/.ipynb_checkpoints/gwas-checkpoint.ipynb
- host_genes/quick/.ipynb_checkpoints/is_my_gene_involved_in_covid_19-checkpoint.ipynb
- host_genes/src/__pycache__/export.cpython-37.pyc
- host_genes/src/__pycache__/dashboard.cpython-37.pyc
- host_genes/src/__pycache__/meta_utils.cpython-37.pyc
- host_genes/src/__pycache__/gene_stats.cpython-37.pyc
- host_genes/src/.ipynb_checkpoints/dashboard-checkpoint.py
- host_genes/src/.ipynb_checkpoints/export-checkpoint.py
- host_genes/src/.ipynb_checkpoints/meta_utils-checkpoint.py
- host_genes/src/.ipynb_checkpoints/gene_stats-checkpoint.py
