# Supplementary material for: COVID-19 research risks ignoring important host genes due to pre-established research patterns
Source: eLife. 2020 Nov 24;9:e61981. doi: 10.7554/eLife.61981 (PMC7685703; doi:10.7554/eLife.61981)
Supplement: Source code 1. [file elife-61981-code1.zip › host_genes/environment.yml]

name: covid_gene_tracker
channels:
  - anaconda
  - conda-forge
  - defaults
dependencies:
  - appnope=0.1.0=py37hc8dfbb8_1001
  - arrow-cpp=0.15.1=py37hb41def8_6
  - attrs=19.3.0=py_0
  - backcall=0.2.0=pyh9f0ad1d_0
  - blas=1.0=mkl
  - bleach=3.1.5=pyh9f0ad1d_0
  - blosc=1.16.3=hd9629dc_0
  - boost-cpp=1.67.0=h1de35cc_4
  - brotli=1.0.7=h0a44026_0
  - brotlipy=0.7.0=py37h9bfed18_1000
  - bzip2=1.0.8=h1de35cc_0
  - c-ares=1.15.0=h1de35cc_1001
  - ca-certificates=2020.6.24=0
  - certifi=2020.6.20=py37_0
  - cffi=1.14.0=py37hc512035_1
  - chardet=3.0.4=py37hc8dfbb8_1006
  - cryptography=2.9.2=py37he655712_0
  - cycler=0.10.0=py37_0
  - decorator=4.4.2=py_0
  - defusedxml=0.6.0=py_0
  - double-conversion=3.1.5=haf313ee_1
  - entrypoints=0.3=py37hc8dfbb8_1001
  - freetype=2.10.2=ha233b18_0
  - gflags=2.2.2=h0a44026_0
  - glog=0.4.0=h0a44026_0
  - grpc-cpp=1.26.0=h044775b_0
  - hdf5=1.10.4=hfa1e0ec_0
  - icu=58.2=h0a44026_3
  - idna=2.9=py_1
  - importlib-metadata=1.7.0=py37hc8dfbb8_0
  - importlib_metadata=1.7.0=0
  - intel-openmp=2019.4=233
  - ipykernel=5.3.0=py37h43977f1_0
  - ipython=7.16.1=py37h43977f1_0
  - ipython_genutils=0.2.0=py_1
  - jedi=0.17.1=py37hc8dfbb8_0
  - jinja2=2.11.2=pyh9f0ad1d_0
  - json5=0.9.4=pyh9f0ad1d_0
  - jsonschema=3.2.0=py37hc8dfbb8_1
  - jupyter_client=6.1.3=py_0
  - jupyter_core=4.6.3=py37hc8dfbb8_1
  - jupyterlab=2.1.5=py_0
  - jupyterlab_server=1.1.5=py_0
  - kiwisolver=1.2.0=py37h04f5b5a_0
  - libboost=1.67.0=hebc422b_4
  - libcxx=10.0.0=1
  - libedit=3.1.20191231=haf1e3a3_0
  - libevent=2.1.8=ha12b0ac_0
  - libffi=3.3=h0a44026_1
  - libgfortran=3.0.1=h93005f0_2
  - libiconv=1.16=h1de35cc_0
  - libpng=1.6.37=ha441bb4_0
  - libprotobuf=3.11.2=hd9629dc_0
  - libsodium=1.0.17=h01d97ff_0
  - lz4-c=1.8.1.2=h1de35cc_0
  - lzo=2.10=h1de35cc_2
  - markupsafe=1.1.1=py37h9bfed18_1
  - matplotlib=3.2.2=0
  - matplotlib-base=3.2.2=py37h5670ca0_0
  - mistune=0.8.4=py37h9bfed18_1001
  - mkl=2019.4=233
  - mkl-service=2.3.0=py37hfbe908c_0
  - mkl_fft=1.1.0=py37hc64f4ea_0
  - mkl_random=1.1.1=py37h959d312_0
  - mock=4.0.2=py_0
  - nbconvert=5.6.1=py37hc8dfbb8_1
  - nbformat=5.0.6=py_0
  - ncurses=6.2=h0a44026_1
  - notebook=6.0.3=py37hc8dfbb8_0
  - numexpr=2.7.1=py37hce01a72_0
  - numpy=1.18.5=py37h1da2735_0
  - numpy-base=1.18.5=py37h3304bdc_0
  - openssl=1.1.1g=h1de35cc_0
  - packaging=20.4=pyh9f0ad1d_0
  - pandas=1.0.5=py37h959d312_0
  - pandoc=2.9.2.1=0
  - pandocfilters=1.4.2=py_1
  - parso=0.7.0=pyh9f0ad1d_0
  - pexpect=4.8.0=py37hc8dfbb8_1
  - pickleshare=0.7.5=py37hc8dfbb8_1001
  - pip=20.1.1=py37_1
  - prometheus_client=0.8.0=pyh9f0ad1d_0
  - prompt-toolkit=3.0.5=py_1
  - ptyprocess=0.6.0=py_1001
  - pyarrow=0.15.1=py37h6c726b0_0
  - pycparser=2.20=pyh9f0ad1d_2
  - pygments=2.6.1=py_0
  - pyopenssl=19.1.0=py_1
  - pyparsing=2.4.7=pyh9f0ad1d_0
  - pyrsistent=0.16.0=py37h9bfed18_0
  - pysocks=1.7.1=py37hc8dfbb8_1
  - pytables=3.6.1=py37h5bccee9_0
  - python=3.7.7=hf48f09d_4
  - python-dateutil=2.8.1=py_0
  - python_abi=3.7=1_cp37m
  - pytz=2020.1=py_0
  - pyzmq=19.0.1=py37haec44b1_0
  - re2=2019.08.01=h0a44026_0
  - readline=8.0=h1de35cc_0
  - requests=2.24.0=pyh9f0ad1d_0
  - scipy=1.5.0=py37h912ce22_0
  - seaborn=0.10.1=py_0
  - send2trash=1.5.0=py_0
  - setuptools=47.3.1=py37_0
  - six=1.15.0=py_0
  - snappy=1.1.8=hb1e8313_0
  - sqlite=3.32.3=hffcf06c_0
  - terminado=0.8.3=py37hc8dfbb8_1
  - testpath=0.4.4=py_0
  - thrift-cpp=0.11.0=hd79cdb6_3
  - tk=8.6.10=hb0a8c7a_0
  - tornado=6.0.4=py37h9bfed18_1
  - traitlets=4.3.3=py37hc8dfbb8_1
  - uriparser=0.9.3=h0a44026_1
  - urllib3=1.25.9=py_0
  - wcwidth=0.2.5=pyh9f0ad1d_0
  - webencodings=0.5.1=py_1
  - wheel=0.34.2=py37_0
  - xlrd=1.2.0=py37_0
  - xz=5.2.5=h1de35cc_0
  - zeromq=4.3.2=h6de7cb9_2
  - zipp=3.1.0=py_0
  - zlib=1.2.11=h1de35cc_3
  - zstd=1.3.7=h5bba6e5_0
prefix: /Users/tstoeger/anaconda3/envs/covid_gene_tracker
