# Supplementary material for: COVID-19 research risks ignoring important host genes due to pre-established research patterns
Source: eLife. 2020 Nov 24;9:e61981. doi: 10.7554/eLife.61981 (PMC7685703; doi:10.7554/eLife.61981)
Supplement: Source code 1. [file elife-61981-code1.zip › host_genes/curation/201016_fetch_medline_pubtator.ipynb]

# %% [code]
import gzip
import json
import os
import time

import numpy as np
import pandas as pd

import requests

# %% [code]
import sys
sys.path.append('./../src')
from export import get_material_path, ensure_presence_of_directory

sys.path.append('./../../prepare_gustav/src/')
from gustav import ncbi

# %% [code]
credentials = pd.read_excel(
    os.path.join(os.environ["HOME"], 'Desktop', 'credentials.xlsx')
).set_index('key')

# %% [code]
api_key = credentials.loc['pubmed_key', 'value']

# %% [code]
p_outfolder = get_material_path('201016_fetch_medline')

# %% [code]
ensure_presence_of_directory(p_outfolder)

# %% [code]


# %% [code]
articles_with_genes = ncbi.pubtator_genes('covid19')

# %% [code]
publication_info = articles_with_genes[['pubmed_id']].drop_duplicates().reset_index(drop=True)

# %% [code]
publications_per_bin = 100

publication_info.loc[:, 'position'] = range(0, publication_info.shape[0])
publication_info['bin'] = (np.floor(publication_info['position'] / publications_per_bin) + 1).astype(int)
publication_info['pubmed_id'] = publication_info['pubmed_id'].astype(int).astype(str)

# %% [code]
unsuccessfull = []

# %% [code]
for bin_number in publication_info['bin'].unique():
    


    pmids = ','.join(
        publication_info[publication_info['bin']==bin_number]['pubmed_id'].values)

    fetch = 'https://eutils.ncbi.nlm.nih.gov/entrez/eutils/efetch.fcgi?db=pubmed&id={}&retmode=xml&api_key={}'.format(
        pmids, api_key
    )

    obtained = requests.get(fetch)

    if obtained.status_code != 200:
        unsuccessfull.append(bin_number)
        print(bin_number)

    else:

        text = obtained.text

        p = '{}/bin_{}_full.xml'.format(
            p_outfolder, 
            str(bin_number))    
        with open(p, 'w') as out_file:
            out_file.write(text)

        # split into fragments digestible by pubmed parser
        split_text = pd.Series(text.split('\n'))
        beginnings = list(split_text[split_text=='<PubmedArticle>'].index)
        endings = list(split_text[split_text=='</PubmedArticle>'].index)

        if len(beginnings) != len(endings):
            raise ValueError('Something wrong')

        for ix, stats in enumerate(zip(beginnings, endings), start=1):

            begin, ending = stats

            insert = '\n'.join(split_text.loc[begin: ending].values)
            out = '<PubmedArticleSet>\n{}\n</PubmedArticleSet>'.format(insert)

            p = '{}/bin_{}_publication_{}.xml'.format(
                p_outfolder, 
                str(bin_number),
                str(ix)
            )    
            with open(p, 'w') as out_file:
                out_file.write(out)

        
    time.sleep(1)

# %% [code]
remaining_unsuccessfull = []

for bin_number in unsuccessfull:
    
    pmids = ','.join(
        publication_info[publication_info['bin']==bin_number]['pubmed_id'].values)

    fetch = 'https://eutils.ncbi.nlm.nih.gov/entrez/eutils/efetch.fcgi?db=pubmed&id={}&retmode=xml&api_key={}'.format(
        pmids, api_key
    )

    obtained = requests.get(fetch)

    if obtained.status_code != 200:
        remaining_unsuccessfull.append(bin_number)
        print(bin_number)

    else:

        text = obtained.text

        p = '{}/bin_{}_full.xml'.format(
            p_outfolder, 
            str(bin_number))    
        with open(p, 'w') as out_file:
            out_file.write(text)

        # split into fragments digestible by pubmed parser
        split_text = pd.Series(text.split('\n'))
        beginnings = list(split_text[split_text=='<PubmedArticle>'].index)
        endings = list(split_text[split_text=='</PubmedArticle>'].index)

        if len(beginnings) != len(endings):
            raise ValueError('Something wrong')

        for ix, stats in enumerate(zip(beginnings, endings), start=1):

            begin, ending = stats

            insert = '\n'.join(split_text.loc[begin: ending].values)
            out = '<PubmedArticleSet>\n{}\n</PubmedArticleSet>'.format(insert)

            p = '{}/bin_{}_publication_{}.xml'.format(
                p_outfolder, 
                str(bin_number),
                str(ix)
            )    
            with open(p, 'w') as out_file:
                out_file.write(out)

        
    time.sleep(1)

# %% [code]
if len(remaining_unsuccessfull)>0: 
    raise ValueError('need another round')

# %% [code]
