# Supplementary material for: COVID-19 research risks ignoring important host genes due to pre-established research patterns
Source: eLife. 2020 Nov 24;9:e61981. doi: 10.7554/eLife.61981 (PMC7685703; doi:10.7554/eLife.61981)
Supplement: Source code 1. [file elife-61981-code1.zip › host_genes/curation/201016_medline.ipynb]

# %% [code]
import gzip
import json
import os
import time

import numpy as np
import pandas as pd

import requests

# %% [code]
import sys
sys.path.append('./../src')
from export import get_material_path, ensure_presence_of_directory

sys.path.append('./../../prepare_gustav/src/')
from gustav import ncbi

# %% [code]
from os import listdir
from os.path import isfile, join

# %% [code]
import pubmed_parser as pp   # https://github.com/titipata/pubmed_parser

# %% [code]
p_medline = get_material_path('201016_fetch_medline')

# %% [code]

onlyfiles = [f for f in listdir(p_medline) if isfile(join(p_medline, f))]

agg = []

for n in [x for x in onlyfiles if 'publication' in x]:
    
    p = os.path.join(p_medline, n)
        
    parsed = pp.parse_medline_xml(p)
    if len(parsed) == 1:
        
        agg.append(parsed[0])
    else:
        raise ValueError('something unexpected')

medline = pd.DataFrame(agg).drop_duplicates()

# %% [code]
p_out = get_material_path('201016_fetch_medline/extracted.xlsx')

# %% [code]
medline.to_excel(p_out, index=False)

# %% [code]
pp.__version__

# %% [code]
