# Supplementary material for: COVID-19 research risks ignoring important host genes due to pre-established research patterns
Source: eLife. 2020 Nov 24;9:e61981. doi: 10.7554/eLife.61981 (PMC7685703; doi:10.7554/eLife.61981)
Supplement: Source code 1. [file elife-61981-code1.zip › host_genes/quick/time_series.ipynb]

# %% [code]
import matplotlib as mpl
mpl.rcParams['pdf.fonttype'] = 42  # edit-able in illustrator
mpl.rcParams['font.sans-serif'] = 'Arial'

# %% [code]
import sys
import re

import numpy as np
import pandas as pd
import seaborn as sns

from scipy.stats import fisher_exact
from scipy.stats import mannwhitneyu

import matplotlib.pyplot as plt

# %% [code]
sys.path.append('./../../prepare_gustav/src/')

# from preparator import inout
from gustav import ncbi, biogrid, figshare, github, dimensions, publications

# %% [code]
out_folder = 'time_series'

# %% [code]
sys.path.append('./../src/')

# %% [code]
import meta_utils, dashboard, gene_stats, export

# %% [code]
max_date = '2020-10-16'

reference_genes = meta_utils.human_protein_coding_genes()
genes2pubtator = gene_stats.in_scope_pubtator_genes()[['pubmed_id', 'gene_ncbi']]

gi = ncbi.gene_info(usecols=['gene_ncbi', 'taxon_ncbi', 'type_of_gene'])

gi = gi[gi['type_of_gene']=='protein-coding']
genes2pubtator = pd.merge(
    genes2pubtator,
    gi[['gene_ncbi', 'taxon_ncbi']]
)

genes2pubtator = pd.merge(
    genes2pubtator,
    (1/genes2pubtator['pubmed_id'].value_counts()
    ).to_frame('attention').rename_axis('pubmed_id').reset_index()
)

genes2pubtator = genes2pubtator[genes2pubtator['gene_ncbi'].isin(reference_genes)]

dimensions_publications = dimensions.covid_19_publications_datasets_and_clinical_trials('publications')
dimensions_publications = dimensions_publications[
    (dimensions_publications['publication_date']>'2020-01-01') &
    (dimensions_publications['publication_date']<=max_date)
]

genes2pubtator = pd.merge(genes2pubtator, dimensions_publications)

genes2pubtator['publication_date'] = pd.to_datetime(genes2pubtator['publication_date'])

# %% [code]


# %% [code]
first_genes = genes2pubtator[['publication_date', 'gene_ncbi']].sort_values('publication_date').drop_duplicates(
    subset=['gene_ncbi'], keep='first').reset_index().loc[:99, 'gene_ncbi']


export.export_full_frame(
    '{}/first_genes.csv'.format(out_folder),
    first_genes
)

# %% [code]
agg = []


timer = genes2pubtator[[
    'pubmed_id', 'publication_date'
]].dropna()

for mode in ['interval', 'preceding']:

    for center_date in timer['publication_date'].unique():
        
        if mode == 'interval':
            f = (timer['publication_date'] - center_date).abs().apply(lambda x: x.days) <= 7    
        elif mode == 'preceding':
            f = timer['publication_date'] <= center_date
        else:
            raise AssertionError('Something wrong')
        
        papers_in_frame = timer[f]['pubmed_id']

        g = genes2pubtator[genes2pubtator['pubmed_id'].isin(papers_in_frame)]

        attention_by_gene = g[['gene_ncbi', 'attention']].groupby(
            'gene_ncbi').agg(sum)
        attention_by_gene['share'] = attention_by_gene['attention'] / attention_by_gene['attention'].sum()
        attention_by_gene['rank'] = attention_by_gene['attention'].rank(pct=True, method='first')


        if attention_by_gene.shape[0]>1:

            results = {
                'pubdate': center_date,
                'on_top_20': attention_by_gene[attention_by_gene['rank']>=0.8]['share'].sum() / attention_by_gene['share'].sum(),
                'gini': meta_utils.gini(attention_by_gene['share']),
                'share_of_earliest': attention_by_gene.reindex(first_genes).fillna(0)['share'].sum(),
                'genes': attention_by_gene.shape[0],
                'mode': mode
            }
            agg.append(results)

# %% [code]
df = pd.DataFrame(agg)

# %% [code]
def plot(mode, trait):
    
    t = df[
        (df['mode']==mode)
    ]
    
    plt.scatter(t['pubdate'], t[trait])

# %% [code]
for mode in ['interval', 'preceding']:
    for readout in ['on_top_20', 'gini', 'share_of_earliest', 'genes']:
        plt.figure()
        plot(mode, readout)
        plt.title(mode + ' ' + readout)
        
        if readout == 'gini':
            plt.ylim([0, 1])
        
        export.export_image('{}/{}_{}.pdf'.format(out_folder, mode, readout))

# %% [code]


# %% [code]


# %% [code]
