# Supplementary material for: COVID-19 research risks ignoring important host genes due to pre-established research patterns
Source: eLife. 2020 Nov 24;9:e61981. doi: 10.7554/eLife.61981 (PMC7685703; doi:10.7554/eLife.61981)
Supplement: Source code 1. [file elife-61981-code1.zip › host_genes/quick/time_series_by_month.ipynb]

# %% [code]
import matplotlib as mpl
mpl.rcParams['pdf.fonttype'] = 42  # edit-able in illustrator
mpl.rcParams['font.sans-serif'] = 'Arial'

# %% [code]
import sys
import re

import numpy as np
import pandas as pd
import seaborn as sns

from scipy.stats import fisher_exact
from scipy.stats import mannwhitneyu

import matplotlib.pyplot as plt

# %% [code]
sys.path.append('./../../prepare_gustav/src/')

# from preparator import inout
from gustav import ncbi, biogrid, figshare, github, dimensions, publications

# %% [code]
out_folder = 'time_series_by_month'

# %% [code]
sys.path.append('./../src/')

# %% [code]
import meta_utils, dashboard, gene_stats, export

# %% [code]
max_date = '2020-10-16'

reference_genes = meta_utils.human_protein_coding_genes()
genes2pubtator = gene_stats.in_scope_pubtator_genes()[['pubmed_id', 'gene_ncbi']]

gi = ncbi.gene_info(usecols=['gene_ncbi', 'taxon_ncbi', 'type_of_gene'])

gi = gi[gi['type_of_gene']=='protein-coding']
genes2pubtator = pd.merge(
    genes2pubtator,
    gi[['gene_ncbi', 'taxon_ncbi']]
)

genes2pubtator = pd.merge(
    genes2pubtator,
    (1/genes2pubtator['pubmed_id'].value_counts()
    ).to_frame('attention').rename_axis('pubmed_id').reset_index()
)

genes2pubtator = genes2pubtator[genes2pubtator['gene_ncbi'].isin(reference_genes)]

dimensions_publications = dimensions.covid_19_publications_datasets_and_clinical_trials('publications')
dimensions_publications = dimensions_publications[
    (dimensions_publications['publication_date']>'2020-01-01') &
    (dimensions_publications['publication_date']<=max_date)
]

genes2pubtator = pd.merge(genes2pubtator, dimensions_publications)
genes2pubtator['month'] = genes2pubtator['publication_date'].apply(lambda x: x[5:7])

genes2pubtator['publication_date'] = pd.to_datetime(genes2pubtator['publication_date'])

# %% [code]
first_genes = genes2pubtator[['publication_date', 'gene_ncbi']].sort_values('publication_date').drop_duplicates(
    subset=['gene_ncbi'], keep='first').reset_index().loc[:99, 'gene_ncbi']

# %% [code]
agg = []


for month in genes2pubtator['month'].unique():


    f = genes2pubtator['month'] == month
    g = genes2pubtator[f]

    attention_by_gene = g[['gene_ncbi', 'attention']].groupby(
        'gene_ncbi').agg(sum)
    attention_by_gene['share'] = attention_by_gene['attention'] / attention_by_gene['attention'].sum()
    attention_by_gene['rank'] = attention_by_gene['attention'].rank(pct=True, method='first')


    if attention_by_gene.shape[0]>1:

        results = {
            'pubdate': month,
            'on_top_20': attention_by_gene[attention_by_gene['rank']>=0.8]['share'].sum() / attention_by_gene['share'].sum(),
            'gini': meta_utils.gini(attention_by_gene['share']),
            'share_of_earliest': attention_by_gene.reindex(first_genes).fillna(0)['share'].sum(),
            'genes': attention_by_gene.shape[0],
        }
        agg.append(results)

# %% [code]
df = pd.DataFrame(agg)

# %% [code]
df.sort_values('pubdate')

# %% [code]


# %% [code]
def plot(trait):

    t = df.copy()
    
    
    t['pubdate'] = t['pubdate'].astype(str).apply(lambda x: x[5:7])
    
    plt.scatter(t['pubdate'].astype(int), t[trait])

# %% [code]
df

# %% [code]
for readout in ['on_top_20', 'gini', 'share_of_earliest', 'genes']:
    plt.figure()
    
    f = df['pubdate'] <= '09'
    
    plt.scatter(df.loc[f, 'pubdate'].astype(int), df.loc[f, readout])
    
    plt.title(readout)

    if readout == 'gini':
        plt.ylim([0, 1])

    export.export_image('{}/{}.pdf'.format(out_folder, readout))

# %% [code]


# %% [code]


# %% [code]


# %% [code]
