# Supplementary material for: COVID-19 research risks ignoring important host genes due to pre-established research patterns
Source: eLife. 2020 Nov 24;9:e61981. doi: 10.7554/eLife.61981 (PMC7685703; doi:10.7554/eLife.61981)
Supplement: Source code 1. [file elife-61981-code1.zip › host_genes/quick/figure1_biases.ipynb]

# %% [code]
import matplotlib as mpl
mpl.rcParams['pdf.fonttype'] = 42  # edit-able in illustrator
mpl.rcParams['font.sans-serif'] = 'Arial'

# %% [code]
import string
import sys

import numpy as np
import pandas as pd
import seaborn as sns

import matplotlib.pyplot as plt

# %% [code]
sys.path.append('./../../prepare_gustav/src/')

from gustav import ncbi, dimensions

# %% [code]
sys.path.append('./../src/')
import meta_utils, gene_stats, export

# %% [code]
out_folder = 'figure1_biases'

# %% [code]
all_attention = gene_stats.attention_covid_19()
taxa = meta_utils.taxa_extended()

total_attention_prior_virus = all_attention['attention'].sum()

# %% [code]
non_viral_attention = all_attention[
    all_attention['taxon_ncbi'].isin(
        taxa[taxa['viruses']==False]['taxon_ncbi'])
]

total_attention_after_virus = non_viral_attention['attention'].sum()

# %% [code]
attention = non_viral_attention.loc[non_viral_attention['taxon_ncbi']==9606, ['gene_ncbi', 'attention']]
attention = attention.sort_values('attention', ascending=False)
attention['share'] = attention[
    'attention'] / attention[
    'attention'].sum()
attention['cumsum'] = attention['share'].cumsum()
quintile = int(np.round(0.2 *attention.shape[0]))

attention['rank'] = attention['attention'].rank(ascending=False,method='first')

# %% [code]
print(
    'The 20% most explored human genes correspond to', quintile, 'of', 
    attention.shape[0], 'genes. They account for', 
    np.round(attention.set_index('rank').loc[quintile, 'cumsum'], 2),
    'of the research')

# %% [code]
print('''
    Out of {} papers in pubtator, {} have protein-coding genes and fall in scope, of which {} publication
    equivalents fall on non-viral genes, of which {} go to human. The ratio of the latter
    two is {}.
'''.format(
    len(set(ncbi.pubtator_articles('covid19')['pubmed_id'])),
    np.round(total_attention_prior_virus, 2),
    np.round(total_attention_after_virus, 2),
    np.round(attention['attention'].sum(), 2),
    np.round(attention['attention'].sum() / total_attention_after_virus, 2)
))

# %% [code]
helper = gene_stats.in_scope_pubtator_genes()

print(
    'There are {} papers with at least one human protein coding gene'.format(
    helper[helper['taxon_ncbi']==9606]['pubmed_id'].nunique()
    )
)

# %% [code]
export.export_full_frame(
    '{}/attention_to_human.csv'.format(out_folder),
    attention
)

# %% [code]
reference_genes = meta_utils.human_protein_coding_genes()
gi = ncbi.gene_info(9606, ['gene_ncbi', 'symbol_ncbi'])
gi = gi[gi['gene_ncbi'].isin(reference_genes)]

# %% [code]
attention = attention.reset_index(drop=True)

# %% [code]
for_go = attention.set_index('gene_ncbi').reindex(
    reference_genes).reset_index().sort_values('share', ascending=False)

# %% [code]
export.export_full_frame(
    '{}/for_enrichment.csv'.format(out_folder),
    for_go
)

# %% [code]
pd.merge(    # display top genes
    attention,
    gi[['gene_ncbi', 'symbol_ncbi']]).head(5)

# %% [code]
plt.plot(attention['rank'], attention['cumsum'])
plt.ylabel('Cumulative research intensity [%]', fontsize=15)
plt.xlabel('Top genes', fontsize=15)
plt.ylim([0, 1.05]);
plt.axvline(x=quintile, ymax=1.0/1.05, color='grey', linestyle='--')

export.export_image('{}/cumulative.pdf'.format(out_folder))

# %% [markdown]
# Enrichments

# %% [code]
attention['share'].sum()

# %% [code]
p = export.get_material_path('time_series/first_genes.csv')
first_genes = pd.read_csv(p)['gene_ncbi']

# %% [code]
p = export.get_material_path('figure2_omes/omics_hits.csv')
omics = pd.read_csv(p)

# %% [code]
master = attention.copy()

# %% [code]
for ome in omics['source'].unique():
    d = omics[omics['source']==ome]
    master.loc[:, ome] = master['gene_ncbi'].isin(d['gene_ncbi'])

# %% [code]
master['in_early'] = master['gene_ncbi'].isin(first_genes)
master['in_top'] = master['rank'] <= quintile
master['any_ome'] = master['gene_ncbi'].isin(omics['gene_ncbi'])

# %% [code]
c = ['share', 'transcriptomics', 'gwas', 'crispr', 'interactomics', 'any_ome']

# %% [code]
a = master.groupby('in_early').mean()[c]

# %% [code]
agg = []

# %% [code]
a

# %% [code]
agg.append(a.divide(a.loc[False, :]).loc[True, :].to_frame('in_early'))

# %% [code]
a = master.groupby('in_top').mean()[c]

# %% [code]
display(a)

# %% [code]
agg.append(a.divide(a.loc[False, :]).loc[True, :].to_frame('in_top'))

# %% [code]
for c in ['transcriptomics', 'gwas', 'crispr', 'interactomics', 'any_ome']:
    print(
        c,
        master[master[c]]['share'].sum() / master['share'].sum()
    )

# %% [code]
a = pd.concat(agg, axis=1).rename_axis('dataset').reindex(
    ['share', 'any_ome', 'transcriptomics', 'interactomics', 'gwas', 'crispr']
).reset_index().replace(
    {
        'share': 'literature',
        'transcriptomics': 'RNA-seq',
        'gwas': 'GWAS',
        'crispr': 'CRISPR',
        'any_ome': 'any genome-wide dataset',
        'interactomics': 'Aff-MS'
    }

)

# %% [code]
export.export_full_frame(
    '{}/enrichments.csv'.format(out_folder),
    a
)

# %% [code]
a

# %% [code]
