# Supplementary material for: COVID-19 research risks ignoring important host genes due to pre-established research patterns
Source: eLife. 2020 Nov 24;9:e61981. doi: 10.7554/eLife.61981 (PMC7685703; doi:10.7554/eLife.61981)
Supplement: Source code 1. [file elife-61981-code1.zip › host_genes/quick/figure2_omes.ipynb]

# %% [code]
import matplotlib as mpl
mpl.rcParams['pdf.fonttype'] = 42  # edit-able in illustrator
mpl.rcParams['font.sans-serif'] = 'Arial'

# %% [code]
import sys
import re

import numpy as np
import pandas as pd
import seaborn as sns

import matplotlib.pyplot as plt

from scipy.stats import mannwhitneyu

# %% [code]
from access_literature_data import medline

sys.path.append('./../../prepare_gustav/src/')

from preparator import inout
from gustav import ncbi, biogrid, figshare, dimensions, publications

sys.path.append('./../src/')

import meta_utils, dashboard, gene_stats, export

# %% [code]
out_folder = 'figure2_omes'

# %% [code]


# %% [code]

reference_genes = meta_utils.human_protein_coding_genes()

# %% [code]
pubtator_genes = gene_stats.in_scope_pubtator_genes() #ncbi.pubtator_genes('covid19')
gi = ncbi.gene_info(9606)

# %% [code]
pubtator_genes = pubtator_genes[['pubmed_id', 'gene_ncbi']].drop_duplicates()

pubtator_genes = pd.merge(
    pubtator_genes,
    pubtator_genes['pubmed_id'].value_counts().to_frame(
        'genes_in_paper').rename_axis('pubmed_id').reset_index()
)

pubtator_genes = pubtator_genes[
    ~pubtator_genes['pubmed_id'].isin([
        32353859,   # Gordon et al.
        32416070,    # Blanco-Meno et al.
    ])
]


# %% [markdown]
# get attention of preceding literature

# %% [code]
full_gene2pubmed = medline.gene2pubmed('all')

taxa = meta_utils.taxa_extended()

df_m = medline.select_medline_records(taxon_id=9606, kind='research')

g2p = pd.merge(
    full_gene2pubmed,
    full_gene2pubmed['pubmed_id'].value_counts().to_frame('genes_in_paper').rename_axis('pubmed_id').reset_index()   
)

paper_and_virus = pd.merge(
    g2p[['taxon_ncbi', 'pubmed_id']],
    taxa[taxa['viruses']][['taxon_ncbi']]
)

g2p = g2p[~g2p['pubmed_id'].isin(paper_and_virus['pubmed_id'])]

g2p = g2p[g2p['genes_in_paper']<100]


g2p = pd.merge(
    g2p,
    df_m[df_m['pubdate_year']<=2015][['pubmed_id']].drop_duplicates()
)

g2p = g2p[g2p['gene_ncbi'].isin(reference_genes)]


human_attention = g2p['gene_ncbi'].value_counts().to_frame(
    'attention_non_viruses').reindex(
    reference_genes).fillna(0).rename_axis('gene_ncbi').reset_index().rename(
    columns={'attention_non_viruses': 'prior_attention'})

# %% [code]


# %% [code]


# %% [markdown]
# Genes identified by distinct -omics

# %% [code]
aggregator = []

# Interactomics
df = biogrid.biogrid('coronavirus')
df = df[df['author_year']=='Gordon DE (2020)']

df = df[['gene_ncbi_interactor_b']].drop_duplicates().rename(
    columns={'gene_ncbi_interactor_b': 'gene_ncbi'}
)
df.loc[:, 'source'] = 'interactomics'
aggregator.append(df)

# %% [code]
# Transcriptomics
df = publications.blanco_melo_2020('human_patients')
df = df[
    (df['status']=='OK') &
    (df['padj']<0.05)
][['gene_ncbi']].drop_duplicates()
df.loc[:, 'source'] = 'transcriptomics'
aggregator.append(df)

# %% [code]
# GWAS genes
agg = []
datasets = (
    'covid_vs_lab_or_self_reported_negative.txt',
    'hospitalized_covid_vs_population.txt',
    'very_severe_respiratory_confirmed_vs_population.txt'
)

for dataset in datasets:
    p = inout.get_intermediate_folder(
        'covid19hg/2020-10-12/interpreted_by_vep/{}'.format(
        dataset))
    
    df = pd.read_csv(p, sep='\t')
    df.loc[:, 'dataset'] = dataset
    agg.append(df[['SYMBOL', 'dataset']].drop_duplicates())

# %% [code]
df = pd.concat(agg)

df = pd.merge(
    df[['SYMBOL', 'dataset']].rename(columns={'SYMBOL': 'symbol_ncbi'}),
    gi[['symbol_ncbi', 'gene_ncbi']]).drop_duplicates()
# df = df[
#     ['gene_ncbi', 'dataset']].drop_duplicates()

# %% [code]
df = df[df['gene_ncbi'].isin(reference_genes)]

# %% [code]
c = df['gene_ncbi'].value_counts()

# %% [code]


# %% [code]
repeated = df[df['gene_ncbi'].isin(c[c>1].index)].sort_values(['symbol_ncbi', 'dataset'])

# %% [code]


# %% [code]
print(repeated['gene_ncbi'].nunique(), 'are at least duplicated in GWAS')

repeated['dataset'] = repeated['dataset'].str.replace('.txt', '')
repeated['has_been_mentioned'] = repeated['gene_ncbi'].isin(pubtator_genes['gene_ncbi'])


display(repeated)

export.export_full_frame(
    '{}/repeated_gwas.csv'.format(out_folder),
    repeated
)


# %% [code]


# %% [code]
df = df[['gene_ncbi']].drop_duplicates()
df.loc[:, 'source'] = 'gwas'
aggregator.append(df)

# %% [code]
# CRISPR screens

def gene_ncbi_2_ensembl(taxon):
    gi = ncbi.gene_info(taxon)      
    
    gi = meta_utils.stack_by_delimiter_in_column(
        gi[['gene_ncbi', 'dbxrefs']].copy(),
        'dbxrefs','|')

    gi = gi[gi['dbxrefs'].str.startswith('Ensembl:')]

    gi['gene_ensembl'] = gi['dbxrefs'].copy().apply(lambda x: x[len('Ensembl:'):])

    ncbi2ensembl = gi[['gene_ncbi', 'gene_ensembl']].drop_duplicates()

    c_ncbi = ncbi2ensembl['gene_ncbi'].value_counts()
    c_ensembl = ncbi2ensembl['gene_ensembl'].value_counts()

    ncbi2ensembl = ncbi2ensembl[
        ncbi2ensembl['gene_ncbi'].isin(c_ncbi[c_ncbi==1].index) &
        ncbi2ensembl['gene_ensembl'].isin(c_ensembl[c_ensembl==1].index)
    ]
    return ncbi2ensembl

human_ncbi_ensembl = gene_ncbi_2_ensembl(9606)
monkey_ncbi_ensembl = gene_ncbi_2_ensembl(60711)

p = inout.get_input_path(
    'manual/publications/wei_2020/biorxiv/manually_extracted_from_fig1.xlsx')

df = pd.read_excel(p)

df = pd.merge(
    df.rename(columns={'symbol': 'symbol_ncbi'}),
    ncbi.gene_info(60711, usecols=['taxon_ncbi', 'gene_ncbi', 'symbol_ncbi']).drop('taxon_ncbi', 1)
)

homologs = pd.read_csv(
    inout.get_output_path('biomart/2020-04/homologs_csabaeus.csv'))

df = pd.merge(
    df,
    monkey_ncbi_ensembl.rename(columns={'gene_ensembl': 'ensembl_monkey'})

)

df = pd.merge(
    df,
    homologs.rename(
        columns={
            'csabaeus_homolog_ensembl_gene': 'ensembl_monkey',
            'ensembl_gene_id': 'ensembl_human'
        })
)

df = pd.merge(
    df[['symbol_ncbi', 'direction', 'ensembl_human']],
    human_ncbi_ensembl.rename(columns={'gene_ensembl': 'ensembl_human'})

)

df = df[
    ['gene_ncbi']].drop_duplicates()
df.loc[:, 'source'] = 'crispr'
aggregator.append(df)


omic_hits = pd.concat(aggregator)
omic_hits = omic_hits[omic_hits['gene_ncbi'].isin(reference_genes)].drop_duplicates()

# %% [code]

export.export_full_frame(
    '{}/omics_hits.csv'.format(out_folder),
    omic_hits
)


# %% [code]
c = pubtator_genes['gene_ncbi'].value_counts()

# %% [code]
attention = c.to_frame('attention').reindex(reference_genes).fillna(0)

# %% [code]
(attention['attention']>0).value_counts() / attention.shape[0]   # all genes

# %% [code]
master = pd.merge(
    omic_hits, 
    attention.rename_axis('gene_ncbi').reset_index(), 
    how='left').fillna(0)

# %% [code]
f = master['attention']==0
master.loc[f, 'extent'] = 'ignored'

f = master['attention']>0
master.loc[f, 'extent'] = 'studied'

# %% [code]
helper = master.groupby(['source', 'extent']).size().to_frame('occurrences').reset_index()

helper = pd.merge(
    helper,
    master['source'].value_counts().to_frame('tot').rename_axis('source').reset_index()
)

helper.loc[:, 'share'] = helper['occurrences'] / helper['tot']

export.export_full_frame(
    '{}/number_category.csv'.format(out_folder),
    helper
)

display(helper)


sources = helper[['source', 'tot']].drop_duplicates().sort_values('tot', ascending=False)['source']
ds1 = helper[helper['extent'] == 'ignored'].set_index('source')['share'].reindex(sources).fillna(0)
ds2 = helper[helper['extent'] == 'implicated'].set_index('source')['share'].reindex(sources).fillna(0)
ds3 = helper[helper['extent'] == 'studied'].set_index('source')['share'].reindex(sources).fillna(0)

p1 = plt.bar(sources, ds1, width=0.5, color='steelblue')
p2 = plt.bar(sources, ds2, width=0.5, bottom=ds1, color='orange')
p3 = plt.bar(sources, ds3, width=0.5, bottom=ds1+ds2, color='red')

export.export_image('{}/fractions.pdf'.format(out_folder))

# %% [code]


# %% [code]


# %% [code]
how_many_mentioned_in_omics = pubtator_genes[pubtator_genes['gene_ncbi'].isin(reference_genes)][['gene_ncbi']].drop_duplicates()

# %% [code]
how_many_mentioned_in_omics.loc[:, 'in_omics'] = how_many_mentioned_in_omics['gene_ncbi'].isin(master['gene_ncbi'])

# %% [code]
print(
    1 - how_many_mentioned_in_omics.mean()['in_omics'],
    '% of all genes mentioned in COVID-19 literature are absent from the four omics')

# %% [code]
toy = master.copy()

# %% [code]
repeated_across_datasets = toy['gene_ncbi'].value_counts()
repeated_across_datasets = repeated_across_datasets[repeated_across_datasets>1].index

# %% [code]
toy.loc[:, 'multi_omes'] = toy['gene_ncbi'].isin(repeated_across_datasets)
toy.loc[:, 'multi_gwas'] = toy['gene_ncbi'].isin(repeated['gene_ncbi'])

# %% [code]
toy['is_mentioned'] = toy['extent'] == 'studied'

# %% [code]
toy_gwas = toy[toy['source']=='gwas'][['gene_ncbi', 'multi_gwas', 'is_mentioned']].drop_duplicates()

# %% [code]
toy_gwas['gene_ncbi'].nunique()

# %% [code]
toy_gwas['gene_ncbi'].value_counts().max()

# %% [code]
toy_gwas.groupby('multi_gwas').mean()

# %% [code]
toy_gwas.groupby('multi_gwas').mean()[['is_mentioned']]

# %% [code]
sns.barplot(x='multi_gwas', y='is_mentioned', data=toy_gwas)
plt.ylim((0, 1))

export.export_image('{}/multi_gwas_mentioned.pdf'.format(out_folder))

# %% [code]
v = toy_gwas.groupby(['is_mentioned', 'multi_gwas']).size()

# %% [code]
from scipy.stats import fisher_exact

# %% [code]
_, pval = fisher_exact(
    ((
    v.loc[(False, False)],
    v.loc[(False, True)]
),
(
    v.loc[(True, False)],
    v.loc[(True, True)]
)
    )
)

print(pval)

# %% [code]
toy_gwas.groupby('multi_gwas').mean()[['is_mentioned']]

# %% [code]
toy_gwas['multi_gwas'].value_counts()

# %% [code]
toy = toy.drop_duplicates('gene_ncbi', keep='first')

# %% [code]


# %% [code]


# %% [code]
sns.barplot(x='multi_omes', y='is_mentioned', data=toy[['gene_ncbi', 'is_mentioned', 'multi_omes']].drop_duplicates())
plt.ylim((0, 1))

export.export_image('{}/multi_omes_mentioned.pdf'.format(out_folder))

# %% [code]
v = toy.groupby(['is_mentioned', 'multi_omes']).size()

# %% [code]
_, pval = fisher_exact(
    ((
    v.loc[(False, False)],
    v.loc[(False, True)]
),
(
    v.loc[(True, False)],
    v.loc[(True, True)]
)
    )
)

print(pval)

# %% [code]
toy['multi_omes'].value_counts()

# %% [code]
toy.groupby('multi_omes').mean()[['is_mentioned']]

# %% [code]


# %% [code]


# %% [code]


# %% [markdown]
# Antibodies

# %% [code]
from gustav import biogrid

# %% [code]
bg = biogrid.biogrid('all')

# %% [code]
bg['experimental_system'].value_counts()

# %% [code]
master['has_antibody'] = master['gene_ncbi'].isin(
    bg[bg['experimental_system']=='Affinity Capture-Western']['gene_ncbi_interactor_b'])

# %% [code]
master

# %% [code]


# %% [code]
sns.barplot(
    x='source',
    hue='extent',
    y='has_antibody',
    data=master,
    order=sorted(['interactomics', 'gwas', 'crispr', 'transcriptomics'])

)

export.export_image('{}/antibody.pdf'.format(out_folder))

# %% [code]
v = master.groupby(['source', 'extent', 'has_antibody']).size()

# %% [code]
from scipy.stats import fisher_exact

# %% [code]
for ome in ['interactomics', 'gwas', 'crispr', 'transcriptomics']:


    _, pval = fisher_exact(
        ((
        v.loc[(ome, 'ignored', False)],
        v.loc[(ome, 'ignored', True)]
    ),
    (
        v.loc[(ome, 'studied', False)],
        v.loc[(ome, 'studied', True)]
    )
        )
    )
    
    print(ome, pval)

# %% [markdown]
# Preprints

# %% [code]
master_with_preprints = master.copy()

# %% [code]
import string

# %% [code]
di = dimensions.covid_19_publications_datasets_and_clinical_trials('publications')
di = di[di['source_title'].str.contains(
    'medRxiv|bioRxiv|arXiv', na=False)].dropna(subset=['abstract']).reset_index(drop=True)

agg = []
for j in di.index:
    
    words = di.loc[j, 'abstract'].split()

    table = str.maketrans('', '', string.punctuation)
    stripped = [w.translate(table) for w in words]

    d = pd.DataFrame(data={'words': stripped})
    d.loc[:, 'publication_id'] = di.loc[j, 'publication_id']
    agg.append(d)

genes_to_preprints = pd.merge(
    pd.concat(agg).rename(columns={'words': 'symbol_ncbi'}), 
    gi)

forbidden = [    # these gene symbols are popular due to other meanings
        'NSF', 'DBI', 'STS', 'AFM', 'GC', 'CFD', 'IV', 'COPD', 
        'CCNC', 'NM', 'ATM', 'MS2', 'AN', 'IMPACT', 'WAS', 'SET',
        'AIR', 'COPE', 'APP', 'MET', 'MICE', 'KIT', 'SEA', 'BED',
        'ARC', 'SHE', 'REST', 'BID', 'ENG', 'POLL', 'IDS', 'TRAP',
        'MS','HR', 'SI', 'CP', 'NPS', 'NHS', 'HPD','MMD', 'NTS', 
        'DCT', 'CHM', 'BCR', 'SPR', 'GAN', 'MCC', 'AR', 'HP', 'HPO', 'HPA', 'PIP', 'CPE',
        'CS', 'APC', 'TAT'
    ]

genes_to_preprints = genes_to_preprints[
    ~genes_to_preprints['symbol_ncbi'].isin(forbidden
    )
]

# %% [code]
', '.join(sorted(forbidden))

# %% [code]
f = master_with_preprints['gene_ncbi'].isin(genes_to_preprints['gene_ncbi'])

# %% [code]
master_with_preprints.loc[f, 'extent'] = 'studied'

# %% [code]
helper = master_with_preprints.groupby(['source', 'extent']).size().to_frame('occurrences').reset_index()

helper = pd.merge(
    helper,
    master_with_preprints['source'].value_counts().to_frame('tot').rename_axis('source').reset_index()
)

helper.loc[:, 'share'] = helper['occurrences'] / helper['tot']

export.export_full_frame(
    '{}/number_category.csv'.format(out_folder),
    helper
)

display(helper)


sources = helper[['source', 'tot']].drop_duplicates().sort_values('tot', ascending=False)['source']
ds1 = helper[helper['extent'] == 'ignored'].set_index('source')['share'].reindex(sources).fillna(0)
ds2 = helper[helper['extent'] == 'implicated'].set_index('source')['share'].reindex(sources).fillna(0)
ds3 = helper[helper['extent'] == 'studied'].set_index('source')['share'].reindex(sources).fillna(0)

p1 = plt.bar(sources, ds1, width=0.5, color='steelblue')
p2 = plt.bar(sources, ds2, width=0.5, bottom=ds1, color='orange')
p3 = plt.bar(sources, ds3, width=0.5, bottom=ds1+ds2, color='red')

export.export_image('{}/fractions_preprints.pdf'.format(out_folder))

# %% [markdown]
# Over time

# %% [code]
last_date = '2020-10-16'

# %% [code]


# %% [code]
dimensions_publications = dimensions.covid_19_publications_datasets_and_clinical_trials('publications')

# %% [code]
pub_date = dimensions_publications[['pubmed_id', 'publication_date']].dropna().drop_duplicates()
pub_date = pub_date[
    (pub_date['publication_date']>'2020-01-01') &
    (pub_date['publication_date']<=last_date)
]

# %% [code]


# %% [code]
human_attention['prior_rank'] = human_attention['prior_attention'].rank(pct=True)

# %% [code]
low = human_attention[human_attention['prior_rank']<=0.5]['gene_ncbi']

# %% [code]
other = pd.Series(reference_genes).to_frame('gene_ncbi')
other = other[~other['gene_ncbi'].isin(omic_hits['gene_ncbi'])]

# %% [code]


# %% [code]
settings = {
    'other': other,
    'interactomics': omic_hits[omic_hits['source']=='interactomics'][['gene_ncbi']].drop_duplicates(),
    'gwas': omic_hits[omic_hits['source']=='gwas'][['gene_ncbi']].drop_duplicates(),
    'transcriptomics': omic_hits[omic_hits['source']=='transcriptomics'][['gene_ncbi']].drop_duplicates(),
    'crispr': omic_hits[omic_hits['source']=='crispr'][['gene_ncbi']].drop_duplicates()
}

# %% [code]


# %% [code]
for lower in [False, True]:

    agg = []

    for key in settings.keys():

        toy = pd.merge(pubtator_genes, pub_date)

        o = settings[key]
        
        if lower == False:
            o = o[~o['gene_ncbi'].isin(low)]
        elif lower == True:
            o = o[o['gene_ncbi'].isin(low)]
        else:
            raise AssertionError('invalid choice')
            
            
        print(key, len(o['gene_ncbi']))
            
        toy = pd.merge(toy, o )
        toy = toy[['gene_ncbi', 'publication_date']].groupby('gene_ncbi').agg(min)

        toy = toy.reset_index().sort_values('publication_date')
        toy = toy.reset_index(drop=True)

        toy['discovered'] = toy.index + 1
        t = toy[['publication_date', 'discovered']].groupby(['publication_date']).agg(max).reset_index()
        t['publication_date'] = pd.to_datetime(t['publication_date'])


        t = pd.merge(
            pd.Series(pd.date_range('2020-01-02', last_date)).to_frame('publication_date'),
            t,
            how='left'
        )

        t['discovered'] = t['discovered'].fillna(-1)

        highest = 0
        for j in t.index:
            if t.loc[j, 'discovered'] > highest:
                highest = t.loc[j, 'discovered']
            t.loc[j, 'discovered'] = highest


        t['fraction'] = t['discovered'] / o['gene_ncbi'].nunique()

        t.loc[:, 'key'] = key

        agg.append(t)

    t = pd.concat(agg)

    k = list(settings.keys())

    plt.figure()
    for key in k:
        b = t[t['key']==key]
        plt.plot(b['publication_date'], b['fraction'])
    plt.legend(k)
    plt.ylim([0, 1])
    export.export_image('{}/lower_{}.pdf'.format(out_folder, lower))

# %% [markdown]
# In prior literature

# %% [code]
master_orig = master.copy()

# %% [code]
h = pd.DataFrame(
    index=reference_genes, 
    columns=['source', 'attention', 'extent']
).rename_axis('gene_ncbi').reset_index()

h['source'] = 'any'
h['attention'] = 1
h['extent'] = 'studied'

# %% [code]
h2 = pubtator_genes[pubtator_genes['gene_ncbi'].isin(reference_genes)][['gene_ncbi']].drop_duplicates()

# %% [code]
h2['source'] = 'covid19'
h2['attention'] = 1
h2['extent'] = 'studied'

# %% [code]
c = master_orig['gene_ncbi'].value_counts()

# %% [code]
# h3 = pd.merge(
#     pd.Series(c[c>1].index).to_frame('gene_ncbi'),
#     master_orig
# )
# h3['source'] = 'multiple'

# %% [code]
# h3 = h3.drop_duplicates()

# %% [code]
# master = pd.concat([master, h, h2, h3])

master = pd.concat([master, h, h2])

# %% [code]
master = pd.merge(master, human_attention[['gene_ncbi', 'prior_attention']])

# %% [code]
master['log_attention'] = master['prior_attention'].apply(lambda x: np.log10(x))

# %% [code]
master

# %% [code]
master['extent'] = master['extent'].replace('implicated', 'studied')

# %% [code]
sns.boxplot(
    x='source',
    y='log_attention',
    order=['any', 'covid19'] + list(sources),
    hue='extent', 
    data=master,
    notch=True,
    hue_order=['ignored', 'studied'],
    palette=['steelblue', 'orange', 'red']

)

plt.legend(loc='center left', bbox_to_anchor=(1, 0.5))

export.export_image('{}/outside_vs_covid.pdf'.format(out_folder))

# %% [code]
master

# %% [code]
human_attention['pct'] = human_attention['prior_attention'].rank(pct=True)

g = pd.merge(master, human_attention)

g.groupby(['source', 'extent'])['pct'].median()

# %% [code]
for ome in ['transcriptomics', 'interactomics', 'crispr', 'gwas']:
    
    _, pval = mannwhitneyu(
        master[(master['source']==ome) & (master['extent']=='ignored')]['log_attention'],
        master[(master['source']==ome) & (master['extent']=='studied')]['log_attention'],
        alternative='two-sided'
    )
    
    print(ome, pval)

print('---' * 10)    

    
    
for ome in ['transcriptomics', 'interactomics', 'crispr', 'gwas']:
    
    _, pval = mannwhitneyu(
        master[(master['source']==ome) & (master['extent']=='ignored')]['log_attention'],
        master[(master['source']=='any') & (master['extent']=='studied')]['log_attention'],
        alternative='two-sided'
    )
    
    print(ome, pval)
    
    
print('---' * 10)    
for ome in ['transcriptomics', 'interactomics', 'crispr', 'gwas']:
    
    _, pval = mannwhitneyu(
        master[(master['source']==ome) & (master['extent']=='studied')]['log_attention'],
        master[(master['source']=='any') & (master['extent']=='studied')]['log_attention'],
        alternative='two-sided'
    )
    
    print(ome, pval)    

# %% [code]
mannwhitneyu(
        master[(master['source']=='covid19') & (master['extent']=='studied')]['log_attention'],
        master[(master['source']=='any') & (master['extent']=='studied')]['log_attention'],
        alternative='two-sided'
)

# %% [code]


# %% [markdown]
# age and length

# %% [code]
df_m_human = medline.select_medline_records(taxon_id=9606, kind='research')

g2p_human = pd.merge(
    full_gene2pubmed[['gene_ncbi', 'pubmed_id']],
    df_m_human[['pubmed_id', 'pubdate_year']]
)

# %% [code]
g2p_human = g2p_human[g2p_human['gene_ncbi'].isin(reference_genes)]

# %% [code]
earliest_year = g2p_human[['gene_ncbi', 'pubdate_year']].groupby('gene_ncbi').agg(min).reset_index()

# %% [code]
master_with_year = pd.merge(master, earliest_year)

# %% [code]


# %% [code]
earliest_year['pct'] = earliest_year['pubdate_year'].rank(pct=True, ascending=False)

g = pd.merge(master_with_year, earliest_year)

g.groupby(['source', 'extent'])['pct'].median()

# %% [code]
# 1-g.groupby(['source', 'extent'])['pct'].median()

# %% [code]


# %% [code]
sns.boxplot(
    x='source',
    y='pubdate_year',
    order=['any', 'covid19'] + list(sources),
    hue='extent', 
    data=master_with_year,
    notch=True,
    hue_order=['ignored', 'studied'],
    palette=['steelblue', 'orange', 'red']

)

plt.legend(loc='center left', bbox_to_anchor=(1, 0.5))

plt.ylim(1980, 2010)

export.export_image('{}/pubdate.pdf'.format(out_folder))

# %% [code]
master_with_year.groupby(['source', 'extent'])['pubdate_year'].median()

# %% [code]


# %% [code]
for ome in ['transcriptomics', 'interactomics', 'crispr', 'gwas']:
    
    _, pval = mannwhitneyu(
        master_with_year[(master_with_year['source']==ome) & (master_with_year['extent']=='ignored')]['pubdate_year'],
        master_with_year[(master_with_year['source']==ome) & (master_with_year['extent']=='studied')]['pubdate_year'],
        alternative='two-sided'
    )
    
    print(ome, pval)

for ome in ['transcriptomics', 'interactomics', 'crispr', 'gwas']:
    
    _, pval = mannwhitneyu(
        master_with_year[(master_with_year['source']==ome) & (master_with_year['extent']=='ignored')]['pubdate_year'],
        master_with_year[(master_with_year['source']=='any') & (master_with_year['extent']=='studied')]['pubdate_year'],
        alternative='two-sided'
    )
    
    print(ome, pval)

# %% [code]
mannwhitneyu(
        master_with_year[(master_with_year['source']=='covid19') & (master_with_year['extent']=='studied')]['pubdate_year'],
        master_with_year[(master_with_year['source']=='any') & (master_with_year['extent']=='studied')]['pubdate_year'],
        alternative='two-sided'
)

# %% [code]


# %% [code]
from access_biology_data import properties

# %% [code]
lengths = properties.genbank_gene(9606)[['gene_ncbi', 'Genbank__gene: SumACGT']]
lengths['log_length'] = lengths['Genbank__gene: SumACGT'].apply(lambda x: np.log10(x))

# %% [code]
lengths = lengths[lengths['gene_ncbi'].isin(reference_genes)]

# %% [code]


# %% [code]


# %% [code]
master_with_length = pd.merge(master, lengths)

# %% [code]
sns.boxplot(
    x='source',
    y='log_length',
    order=['any', 'covid19'] + list(sources),
    hue='extent', 
    data=master_with_length,
    notch=True,
    hue_order=['ignored', 'studied'],
    palette=['steelblue', 'orange', 'red']

)

plt.legend(loc='center left', bbox_to_anchor=(1, 0.5))

export.export_image('{}/length.pdf'.format(out_folder))

# %% [code]
master_with_length.groupby(['source', 'extent'])['log_length'].median()

# %% [code]
lengths

# %% [code]
lengths['pct'] = lengths['log_length'].rank(pct=True)

g = pd.merge(master_with_length, lengths)

g.groupby(['source', 'extent'])['pct'].median()

# %% [code]


# %% [code]


# %% [code]
for ome in ['transcriptomics', 'interactomics', 'crispr', 'gwas']:
    
    _, pval = mannwhitneyu(
        master_with_length[(master_with_length['source']==ome) & (master_with_length['extent']=='ignored')]['log_length'],
        master_with_length[(master_with_length['source']==ome) & (master_with_length['extent']=='studied')]['log_length'],
        alternative='two-sided'
    )
    
    print(ome, pval)

for ome in ['transcriptomics', 'interactomics', 'crispr', 'gwas']:
    
    _, pval = mannwhitneyu(
        master_with_length[(master_with_length['source']==ome) & (master_with_length['extent']=='ignored')]['log_length'],
        master_with_length[(master_with_length['source']=='any') & (master_with_length['extent']=='studied')]['log_length'],
        alternative='two-sided'
    )
    
    print(ome, pval)

# %% [code]
mannwhitneyu(
        master_with_length[(master_with_length['source']=='covid19') & (master_with_length['extent']=='studied')]['log_length'],
        master_with_length[(master_with_length['source']=='any') & (master_with_length['extent']=='studied')]['log_length'],
        alternative='two-sided'
)

# %% [code]


# %% [markdown]
# Potential of labs

# %% [code]
from access_literature_data import wos

# %% [code]
dais = wos.dais('gene-linked')

# %% [code]
dais = dais.sort_values(['wos_id', 'position', 'dais_id']).drop_duplicates(subset=['wos_id'], keep='last')

# %% [code]
from access_literature_data import medline

# %% [code]
ml = medline.select_medline_wos_records(
        columns_sql='''
            medline.pubmed_id,
            ut2pmid.ut AS wos_id''',
        taxon_id='all',
        kind='research',
        unambiguous=True
    )

# %% [code]
helper= pd.merge(
    df_m[df_m['pubdate_year'].isin(range(2006, 2016))][['pubmed_id']],
    ml)
    
    
#     g2p[['gene_ncbi', 'pubmed_id']]

# %% [code]
helper = pd.merge(helper, dais[['wos_id', 'dais_id']])[['pubmed_id', 'dais_id']]

# %% [code]
helper = pd.merge(helper, g2p[['gene_ncbi', 'pubmed_id']])

# %% [code]
helper = helper[helper['gene_ncbi'].isin(reference_genes)].drop_duplicates()

# %% [code]
pi_potential = helper[['dais_id', 'gene_ncbi']].drop_duplicates()

# %% [code]
master['extent'].value_counts()

# %% [code]
interest = ['interactomics', 'covid19', 'gwas', 'transcriptomics', 'crispr', 'any']

# %% [code]
pi_with_covid = pd.merge(
    pi_potential, 
    master[master['source'].isin(interest)][['gene_ncbi', 'extent', 'source']].drop_duplicates()
)

# %% [code]
pi_with_covid = pi_with_covid.groupby(['dais_id', 'extent', 'source']).size().to_frame('genes').reset_index()

# %% [code]
pi_with_covid['combo'] = pi_with_covid['source'] + '_' + pi_with_covid['extent']

# %% [code]
g = pi_with_covid.pivot(index='dais_id', columns='combo', values='genes').notnull()

# %% [code]
g[g['crispr_ignored']]['crispr_studied'].mean()

# %% [code]
g[g['interactomics_ignored']]['interactomics_studied'].mean()

# %% [code]
g[g['gwas_ignored']]['gwas_studied'].mean()

# %% [code]
g[g['transcriptomics_ignored']]['transcriptomics_studied'].mean()

# %% [code]
g.mean()

# %% [code]
pi_with_covid = pd.merge(
    pi_potential, 
    master[master['source'].isin(interest)][['gene_ncbi', 'extent', 'source']].drop_duplicates()
)

pi_with_covid = pi_with_covid.groupby(['dais_id', 'source']).size().to_frame('genes').reset_index()

# %% [code]
gg = pi_with_covid.pivot(index='dais_id', columns='source', values='genes').notnull()

# %% [code]
gg.mean()

# %% [code]
g.sum()

# %% [code]
per_gene_potential = pd.merge(
    pd.Series(reference_genes).to_frame('gene_ncbi'),
    pi_potential.drop_duplicates()

)

# %% [code]
per_gene_potential = per_gene_potential['gene_ncbi'].value_counts().reindex(reference_genes).fillna(0).to_frame('pis').rename_axis('gene_ncbi')

# %% [code]
m = pd.merge(
    master.loc[
        master['source'].isin(['interactomics', 'gwas', 'transcriptomics', 'crispr']),
        ['source', 'extent', 'gene_ncbi']],
    per_gene_potential.reset_index())


# %% [code]


# %% [code]
m = pd.merge(
    m,
    gi[['gene_ncbi', 'symbol_ncbi']]).sort_values(['source', 'pis'], ascending=[True, False])

# %% [code]
m = m.rename(columns={
    'source': 'genome-wide study', 
    'extent': 'in COVID19 literature',
    'pis': 'pre-COVID19 laboratories',
})[[
    'genome-wide study', 'gene_ncbi', 'symbol_ncbi', 'pre-COVID19 laboratories', 'in COVID19 literature'
]]

# %% [code]
export.export_full_frame(
    '{}/labs.csv'.format(out_folder),
    m,
    save_index=True
)

# %% [code]


# %% [code]
master['source'].value_counts()

# %% [markdown]
# Multi hitters

# %% [code]


# %% [code]
c = master_orig['gene_ncbi'].value_counts()

# %% [code]
multiple = master_orig[(master_orig['gene_ncbi'].isin(c[c>1].index))].copy()

# %% [code]
multi_hitters = len(multiple['gene_ncbi'].unique())

# %% [code]
# print(
#     multi_hitters, 'genes occur in multiple datasets, they account for',
#     multiple[['gene_ncbi', 'attention']].drop_duplicates()['attention'].sum() / attention['attention'].sum(),
#     'of the research, which contrasts the', multi_hitters, 'in the entire literature.',
#     'which account for ', attention[attention['rank']<=multi_hitters]['cumsum'].max()
# )

# %% [code]
h = pubtator_genes['gene_ncbi'].value_counts().to_frame('publications').rename_axis('gene_ncbi')

# %% [code]
h = h.reindex(reference_genes).fillna(0).reset_index()

# %% [code]


# %% [code]
multiple.loc[:, 'present'] = 1
matrix = pd.merge(
    gi[['gene_ncbi', 'symbol_ncbi']],
    multiple.pivot(
        index='gene_ncbi', columns='source', values='present').fillna(0).reset_index()
    )

# %% [code]
matrix = pd.merge(matrix, h).sort_values(['publications', 'symbol_ncbi'])

# %% [code]
export.export_full_frame(
    '{}/multi_hitters.csv'.format(out_folder),
    matrix
)


# %% [code]
matrix.loc[:, 'total'] = matrix[['crispr', 'gwas', 'interactomics', 'transcriptomics']].sum(1)

# %% [code]
matrix.sort_values('total', ascending=False)

# %% [code]
f = matrix[['gwas', 'crispr', 'interactomics']].sum(1) > 1
multi_non_transcriptomic_hitters = matrix[f]['gene_ncbi']

# %% [code]
matrix[matrix['gene_ncbi'].isin(multi_non_transcriptomic_hitters)]

# %% [code]
pd.merge(
    multiple[
        multiple['gene_ncbi'].isin(multi_non_transcriptomic_hitters)
    ],
    gi[['gene_ncbi', 'symbol_ncbi']])

# %% [code]
pd.merge(
    gi[['gene_ncbi', 'symbol_ncbi']],
    human_attention[human_attention['gene_ncbi'].isin(multi_non_transcriptomic_hitters)])

# %% [code]
for hitter in multi_non_transcriptomic_hitters:
    print(hitter, (pubtator_genes['gene_ncbi'] == hitter).sum())

# %% [code]


# %% [code]


# %% [code]


# %% [code]
p = inout.get_input_path('manual/ebi/gwas/2020-04-04/full.tsv')

df = pd.read_csv(p, sep='\t', low_memory=False)

# %% [code]
df[df['MAPPED_GENE'].isin(['FYCO1'])][['MAPPED_GENE', 'PUBMEDID', 'DISEASE/TRAIT']]

# %% [code]
df[df['MAPPED_GENE'].isin(['TIMM10'])][['MAPPED_GENE', 'PUBMEDID', 'DISEASE/TRAIT']]

# %% [code]
df['PUBMEDID'].value_counts()[31790847]

# %% [code]
df['PUBMEDID'].value_counts()[31164008]

# %% [code]
df['PUBMEDID'].value_counts()[27989323]

# %% [code]
df[df['MAPPED_GENE'].isin(['PLOD2'])][['MAPPED_GENE', 'PUBMEDID', 'DISEASE/TRAIT']]


# %% [code]
df['PUBMEDID'].value_counts()[30595370]

# %% [code]
df[df['MAPPED_GENE'].isin(['G3BP2'])][['MAPPED_GENE', 'PUBMEDID', 'DISEASE/TRAIT']]


# %% [code]
df['PUBMEDID'].value_counts()[30715261]

# %% [code]
df.loc[17738, 'DISEASE/TRAIT']

# %% [code]
df['PUBMEDID'].value_counts()[30595370]

# %% [code]
df['PUBMEDID'].value_counts()[25886283]

# %% [code]


# %% [code]


# %% [code]


# %% [code]
