# Supplementary material for: COVID-19 research risks ignoring important host genes due to pre-established research patterns
Source: eLife. 2020 Nov 24;9:e61981. doi: 10.7554/eLife.61981 (PMC7685703; doi:10.7554/eLife.61981)
Supplement: Source code 1. [file elife-61981-code1.zip › host_genes/quick/figure_drugs.ipynb]

# %% [code]
import matplotlib as mpl
mpl.rcParams['pdf.fonttype'] = 42  # edit-able in illustrator
mpl.rcParams['font.sans-serif'] = 'Arial'

# %% [code]
import sys
import re

import numpy as np
import pandas as pd
import seaborn as sns

import matplotlib.pyplot as plt

from scipy.stats import mannwhitneyu

# %% [code]
sys.path.append('./../../prepare_gustav/src/')
from preparator import inout
from gustav import ncbi, biogrid, figshare, github, dimensions, publications, drugbank

sys.path.append('./../src/')
import meta_utils, dashboard, gene_stats, export

# %% [code]
from access_literature_data import medline

# %% [code]
out_folder = 'figure_drugs'

# %% [code]
reference_genes = meta_utils.human_protein_coding_genes()

# %% [code]
df = dimensions.covid_19_publications_datasets_and_clinical_trials('clinical_trials')
df['intervention'] = df['intervention'].fillna(' ').astype(str)

words_in_interventions = pd.Series(
    ' '.join(df['intervention']
            ).lower().split(
    )).str.strip('(').str.strip(')').str.strip(';').str.strip('(').str.strip(')')

# %% [code]
gene_to_drug = drugbank.gene_to_drug(9606, 'pharmacologically_active')

gene_to_drug = gene_to_drug[
    gene_to_drug['status']!='withdrawn'
][['gene_ncbi', 'drugbank_id']].drop_duplicates()

# %% [code]
names = drugbank.drug_to_name()
names = names[['drugbank_id', 'common_name', 'synonyms']].copy()

names = meta_utils.stack_by_delimiter_in_column(names, 'synonyms', ' | ')

names = names.set_index(
    'drugbank_id'
).stack().to_frame('name').reset_index()[['drugbank_id', 'name']].drop_duplicates()

# %% [code]
master = pd.merge(gene_to_drug, names)
master['name'] = master['name'].str.lower()
master_covid = master[master['name'].isin(words_in_interventions)]

# %% [code]
full_gene2pubmed = medline.gene2pubmed('all')
taxa = meta_utils.taxa_extended()
df_m = medline.select_medline_records(taxon_id=9606, kind='research')

g2p = pd.merge(
    full_gene2pubmed,
    full_gene2pubmed['pubmed_id'].value_counts().to_frame('genes_in_paper').rename_axis('pubmed_id').reset_index()   
)

paper_and_virus = pd.merge(
    g2p[['taxon_ncbi', 'pubmed_id']],
    taxa[taxa['viruses']][['taxon_ncbi']]
)

g2p = g2p[~g2p['pubmed_id'].isin(paper_and_virus['pubmed_id'])]
g2p = g2p[g2p['genes_in_paper']<100]

g2p = pd.merge(
    g2p,
    df_m[df_m['pubdate_year']<=2015][['pubmed_id']].drop_duplicates()
)

g2p = g2p[g2p['gene_ncbi'].isin(reference_genes)]

human_attention = g2p['gene_ncbi'].value_counts().to_frame(
    'attention_non_viruses').reindex(reference_genes).fillna(0).rename_axis('gene_ncbi').reset_index()

# %% [code]
f = human_attention['gene_ncbi'].isin(master['gene_ncbi'])
human_attention.loc[f, 'category'] = 'drugbank-covid19'

f = human_attention['gene_ncbi'].isin(master_covid['gene_ncbi'])
human_attention.loc[f, 'category'] = 'drugbank+covid19'

human_attention['category'] = human_attention['category'].fillna('no')

# %% [code]
human_attention['category'].value_counts()

# %% [code]
human_attention['log_attention'] = human_attention['attention_non_viruses'].apply(lambda x: np.log10(x))

# %% [code]
human_attention['rank'] = human_attention['attention_non_viruses'].rank(pct=True)

# %% [code]
human_attention.groupby('category').median()

# %% [code]
sns.boxplot(
    x='category',
    y='log_attention',
    data=human_attention,
    notch=True,
)

export.export_image('{}/in_trial.pdf'.format(out_folder))

# %% [code]
mannwhitneyu(
    human_attention[human_attention['category']=='drugbank-covid19']['log_attention'],
    human_attention[human_attention['category']=='drugbank+covid19']['log_attention'],
    alternative='two-sided'
)

# %% [code]
mannwhitneyu(
    human_attention[human_attention['category']=='drugbank-covid19']['log_attention'],
    human_attention[human_attention['category']=='no']['log_attention'],
    alternative='two-sided'
)


# %% [code]
